# Supplementary material for: Susceptibility of Human Plasma N-glycome to Low-Calorie and Different Weight-Maintenance Diets
Source: Int J Mol Sci. 2022 Dec 12;23(24):15772. doi: 10.3390/ijms232415772 (PMC9779867; doi:10.3390/ijms232415772)
Supplement: Supplementary file 1 [file ijms-23-15772-s001.zip]

Archive with 1 entries (1 files):
- ijms-2005939-supplementary.pdf
